# Supplementary material for: Cystatin F (Cst7) drives sex-dependent changes in microglia in an amyloid-driven model of Alzheimer’s disease
Source: eLife. 2023 Dec 12;12:e85279. doi: 10.7554/eLife.85279 (PMC10715728; doi:10.7554/eLife.85279)
Supplement: Figure 1—source data 1. — (D) Quantification of (C) showing % Cst7+ area in areas within 25 µm of 6E10+ plaques or outside. (F) Quantification of (E) showing % Cst7 overlap with IBA1. [file elife-85279-fig1-data1.xlsx]

## Sheet: Sheet1
Fig 1D
Mouse	>25 μm	<25 μm
1	0.79943	8.23605
2	2.79801	8.81326
3	0.805876	10.9384
Fig 1F
Mouse	% Cst7 overlap with IBA1
1	94.44
2	88.57
3	90.26
