# Supplementary material for: Cystatin F (Cst7) drives sex-dependent changes in microglia in an amyloid-driven model of Alzheimer’s disease
Source: eLife. 2023 Dec 12;12:e85279. doi: 10.7554/eLife.85279 (PMC10715728; doi:10.7554/eLife.85279)
Supplement: Figure 2—source data 1. — (I and J) Example gene expression (fpkm) from RNASeq of microglia isolated from male and female wild-type, AppNL-G-FCst7+/+, and AppNL-G-FCst7-/- mice. Selected genes are Lilrb4 (I) and Cxcl2 (J). [file elife-85279-fig2-data1.xlsx]

## Sheet: Sheet1
Fig 2I
Lilrb4a
	Wild Type			AppNL-G-F			AppNL-G-FCst7-/-
Male	3.0857	4.75198	1.81152	17.7677	17.7315	18.1703	10.1742	12.7308	15.9118
Female	3.69771	4.88513	4.43478	14.3912	10.2932	13.4275	21.9436	19.9464	17.1607
Cxcl2
	Wild Type			AppNL-G-F			AppNL-G-FCst7-/-
Male	7.5567	11.4477	6.67764	47.5209	43.0602	61.7181	25.4435	27.6953	24.4771
Female	13.2564	16.9051	12.9245	51.2541	50.7255	49.0746	74.8233	82.355	44.7232
