# Supplementary material for: Cystatin F (Cst7) drives sex-dependent changes in microglia in an amyloid-driven model of Alzheimer’s disease
Source: eLife. 2023 Dec 12;12:e85279. doi: 10.7554/eLife.85279 (PMC10715728; doi:10.7554/eLife.85279)
Supplement: Figure 3—source data 1. — (B–D) IBA1 % coverage from images taken of wild-type, AppNL-G-FCst7+/+, and AppNL-G-FCst7-/- brains in cortex (B), hippocampus (C), and dorsal subiculum (D). (F–H) Ratio of IBA1/LAMP2 double positive staining vs. IBA1 total staining in the cortex (F), hippocampus (G), and dorsal subiculum (H) of wild-type, AppNL-G-FCst7+/+, and AppNL-G-FCst7-/- mice. (K) Ratio of MeX04 total staining vs. 6E10 total staining in cortex (blue), hippocampus (red), and subiculum (green) of male and female AppNL-G-F mice. [file elife-85279-fig3-data1.xlsx]

## Sheet: Sheet1
Fig 3B
	Wild Type												AppNL-G-F												AppNL-G-FCst7-/-
Male	1.6495	2.12585	1.8267	3.0285	2.25215								8.80145	6.269	3.7847	5.7639	6.85845	5.9661	4.93135	5.84915	7.26785	5.0689	7.875	5.3341	12.2582	7.73345	5.0112	7.0824	8.80095	4.19265	4.125	10.3163	16.6381	6.7966	5.3091
Female	7.7035	2.16605	2.95355	6.30745	3.28695	1.94895	3.90455	3.36915	4.10975				3.3884	5.097	6.58975	5.7868	7.01155	6.1227	7.54225	5.89275	6.95265	5.4761	6.6701	3.7706	8.3992	4.37385	8.4718	8.9061	5.42565	5.66025	6.69175	7.47405	6.03575	6.66855	6.95985	5.8911
Fig 3C
	Wild Type												AppNL-G-F												AppNL-G-FCst7-/-
Male	1.18455	1.72885	1.2613	1.64025	1.67645								4.3161	2.82045	3.2354	3.0568	3.8561	3.9178	3.05815	5.5408	4.09	3.7328	7.013	3.65245	6.0379	5.57235	4.93215	3.81925	5.56275	2.4032	3.06335	5.64655	8.7206	5.3444	3.6707
Female	5.5908	1.2123	2.2601	4.54435	1.41915	1.64015	2.7847	1.38245	2.0693				2.7026	2.13355	3.63415	4.35655	3.64475	2.871	2.6605	2.8591	4.1809	3.34375	2.6731		4.32775	2.108	4.42665	4.20065	3.28885	2.8746	3.45705	5.7845	1.9723	6.03595	3.14345	6.51575
Fig 3D
	Wild Type												AppNL-G-F												AppNL-G-FCst7-/-
Male	0.9619	1.7205	0.9126	1.9057	1.3183								6.3692	5.2814	5.6937	3.3062	4.1788	4.8163	7.0708	3.0435	5.4644	3.6804	6.2704	4.197	9.0503	6.4036	6.4333	6.878	7.1752	3.0816	4.5077	7.8175	10.9215	5.0949	6.9458
Female	4.4744	0.8595	2.1755	2.8639	1.5193	1.488	1.395	0.9966	2.1925				3.153	2.9254	5.5373	6.122	4.4507	3.8374	5.5566	4.0952	5.0004	4.3437	3.8476		5.4878	4.1483	5.8769	4.5313	4.8299	4.6132	5.4751	4.9082	4.742	6.7642	6.3973
Fig 3F
	Wild Type												AppNL-G-F												AppNL-G-FCst7-/-
Male	0.00198395	0.0153191	0.00844425	0.0137379	0.0067391								0.0945983	0.106571	0.122625	0.0820279	0.115136	0.138349	0.122751	0.118345	0.123193	0.120429	0.172857	0.322816	0.0808909	0.0792212	0.0955455	0.0554103	0.090831	0.0975042	0.102971	0.0674291	0.0375825	0.0616079	0.0638291
Female	0.00438129	0.0170274	0.012182	0.00688509	0.00266932	0.0170091	0.0134192	0.0140133	0.00210047				0.0586269	0.154415	0.0619929	0.0855672	0.128377	0.115985	0.134059	0.189173	0.143573	0.224385	0.274849	0.198239	0.0897567	0.141321	0.0934371	0.139426	0.112892	0.0978559	0.111126	0.106729	0.161122	0.154124	0.101157	0.136792
Fig 3G
	Wild Type												AppNL-G-F												AppNL-G-FCst7-/-
Male	0.001568	0.008595	0.020083	0.008779	0.001235								0.075682	0.027565	0.041044	0.068384	0.053356	0.131173	0.040282	0.050822	0.034155	0.035466	0.058176	0.118178	0.03862	0.020529	0.009809	0.020296	0.02095	0.059968	0.032591	0.027716	0.034143	0.08559	0.03542
Female	0.01109	0.015759	0.02485	0.005383	0.00607	0.013837	0.010755	0.00714	0.005069				0.024493	0.043959	0.050579	0.054775	0.064409	0.035582	0.082632	0.052596	0.031246	0.08383	0.150251		0.044806	0.104592	0.027437	0.020655	0.070433	0.068675	0.0952	0.042434	0.066271	0.04214	0.08638	0.087907
Fig 3H
	Wild Type												AppNL-G-F												AppNL-G-FCst7-/-
Male	0.007761	0.019103	0.015003	0.012698	0.005689								0.146204	0.153977	0.191474	0.078843	0.068763	0.163947	0.123881	0.053751	0.1367	0.138827	0.17212	0.20912	0.069199	0.10511	0.047778	0.038331	0.084867	0.025648	0.072865	0.081198	0.051418	0.082258	0.098774
Female	0.01424	0.015889	0.019612	0.006374	0.009384	0.023229	0.019122	0.017146	0.002324				0.039564	0.04003	0.061234	0.053293	0.050532	0.023288	0.056138	0.086679	0.065849	0.103618	0.120756		0.077993	0.105259	0.096259	0.055512	0.087079	0.079988	0.064701	0.105461	0.107121	0.211366	0.124104
Fig 3K
	Cortex												Hippocampus												Subiculum
Male	0.038225	0.011505	0.022512	0.017694	0.009324	0.009611	0.004902	0.014841	0.005362	0.020338	0.004061		0.029313	0.006026	0.025415	0.012452	0.026666	0.017657	0.006009	0.012402	0.00432	0.036145	0.073695	0.011877	0.181521	0.101924	0.070532	0.041338	0.036875	0.044662	0.16703	0.033406	0.044608	0.079024	0.050423
Female	0	0.065208	0.03697	0.01028	0.024015	0.016138	0.002572	0.003423	0.003652	0.010959			0.007762	0.01131	0.039436	0.028033	0.011153	0.01456	0.011522	0.028485	0.034815	0.051503	0.004056		0.061519	0.146735	0.053334	0.081344	0.13841	0.112082	0.078469	0.030522	0.110242	0.077408	0.189444
