# Supplementary material for: Cystatin F (Cst7) drives sex-dependent changes in microglia in an amyloid-driven model of Alzheimer’s disease
Source: eLife. 2023 Dec 12;12:e85279. doi: 10.7554/eLife.85279 (PMC10715728; doi:10.7554/eLife.85279)
Supplement: Figure 4—source data 1. — (B) % MeX04+ microglia of total microglia in male and female wild-type (grey), AppNL-G-FCst7+/+ (blue), and AppNL-G-FCst7-/- (red) brains. (C) Median fluorescence intensity (MFI) of MeX04 in microglia. (D) MFI of CD45 on microglia. (E) % CD11c+ microglia of total microglia. (F) % MHC-II+ microglia of total microglia. (G) MFI of P2Y12 on microglia. [file elife-85279-fig4-data1.xlsx]

## Sheet: Sheet1
Fig 4B
	Wild Type												AppNL-G-F												AppNL-G-FCst7-/-
Male	0.59	0.27	0.039	0.091	0.12								5.41	3.95	1.85	2.41	4.1	3.63	2.64	4.22	2.88	2.49	5.05	3.98	4.83	5.69	3.78	4.21	3.54	3.02	3.47	3.39	4.08	2.54	3.14	2.72
Female	0.94	0.2	0.12	0.078	0.039	0.078	0.14	0.17	0.4				6.96	7.88	2.27	1.87	4.79	4.64	3.55	1.91	2.49	2.73	7.69	3.6	3.75	8.98	6.77	6.31	9.72	9.03	6.2	4.98	7.49	2.09	6.55	7.91
Fig 4C
	Wild Type												AppNL-G-F												AppNL-G-FCst7-/-
Male	2582	2127	1910	1870	2081								3317	3048	2448	2615	3121	3138	2841	3022	2681	2777	3646	3286	3326	3701	3066	3206	2943	2893	3037	2995	3199	2799	2691	2676
Female	2815	1817	2209	2147	1779	1948	1955	1908	2286				3530	3657	2378	2168	3327	3321	3233	2844	2555	2519	4011	3219	3272	3788	3408	3384	4090	3781	3579	3483	3845	2708	3875	4125
Fig 4D
	Wild Type												AppNL-G-F												AppNL-G-FCst7-/-
Male	2060	4187	3668	3146	3406								4664	4775	7603	7668	7655	8866	5824	5821	5052	5444	6007	5713	5237	5330	6401	6416	5790	5810	5850	5693	6173	6086	5196	5605
Female	2044	4392	3912	3914	3022	3112	3779	2951	2762				3978	4719	7091	5479	7705	6443	6451	6469	5360	5220	3816	5836	4827	4466	3906	4002	4888	4792	6789	5739	6882	6002	5319	5738
Fig 4E
	Wild Type												AppNL-G-F												AppNL-G-FCst7-/-
Male	2.21	2.98	1.41	0.78	0.82								2.26	3.03	7.42	7.25	5.18	2.24	1.38	1.63	1.51	1.48	6.7	5.37	3.33	2.14	3.84	2.7	2.26	1.64	1.84	1.39	2.36	1.52	1.6	1.38
Female	2.01	2.05	0.75	1.91	0.74	1.19	1.51	1.17	4.5				2.64	2.93	7.36	3.25	2.37	2.45	2.68	2.64	3.63	3.39	4.2	4.53	3.05	3.1	3.24	3.46	2.49	1.95	3.19	3.53	2.37	1.26	5.04	4.52
Fig 4F
	Wild Type												AppNL-G-F												AppNL-G-FCst7-/-
Male	6.39	4.85	5.41	4.53	2.78								24.9	30.6	27.1	31.6	29.6	43.5	34.9	22.1	26.8	28.5	35.4	39.2	19.1	24.1	34.2	39.9	22.7	23.5	31.6	26.8	25.9	34	34.9	32.5
Female	5.47	6.7	5.58	3.87	3.86	4.56	4.49	4.28	4.45				20.5	32.8	25.3	36.5	49.8	27.4	21.9	38.6	20.4	18.1	26.4	38.6	27.4	26.9	24.8	28.3	43	54.8	22.7	32.2	29.2	28.6	55.1	58.4
Fig 4G
	Wild Type												AppNL-G-F												AppNL-G-FCst7-/-
Male	2510	2724	1654	2105	1477								2417	2956	1935	2051	1852	2098	1477	1146	1083	1176	1802	1999	2154	2112	2158	1937	1642	1452	1223	1501	1203	1157	1091	907
Female	3733	2214	1270	1722	2214	2207	1600	1239	1870				3195	2660	1686	1403	1854	1306	1078	1195	1617	1769	1673	1891	2463	2878	3757	3700	2980	2512	1754	1467	1187	694	1639	1786
