# Supplementary material for: Cystatin F (Cst7) drives sex-dependent changes in microglia in an amyloid-driven model of Alzheimer’s disease
Source: eLife. 2023 Dec 12;12:e85279. doi: 10.7554/eLife.85279 (PMC10715728; doi:10.7554/eLife.85279)
Supplement: Figure 5—source data 1. — (B–C) qPCR data for Cst7 (B) and Tmem119 (C) RNA expression from female wild-type and AppNL-G-F microglia isolated by CD11b beads and cultured for 3 days in vitro. (D–E) Cathepsin L (D) and C (E) activity from female AppNL-G-FCst7+/+ (blue) and AppNL-G-FCst7-/- (red) microglia measured by probe-based assay. (G) Quantification of myelin phagocytosis assays with female AppNL-G-FCst7+/+ and AppNL-G-FCst7-/- microglia taken immediately before (t=0) and 2 hr 45 min after (t=2 hr 45 min) addition of pHrodo-tagged myelin. [file elife-85279-fig5-data1.xlsx]

## Sheet: Sheet1
Fig 5B
Mouse	Wild-type	AppNL-G-F
1	0.966546	21.9431
2	0.702396	24.9985
3	1.20518	12.136
4	1.25756	18.6904
Fig 5C
Mouse	Wild-type	AppNL-G-F
1	0.63027	0.495896
2	1.10802	0.47136
3	1.79406	0.575594
4	0.821251	0.372545
Fig 5D
Mouse	AppNL-G-F	AppNL-G-FCst7-/-
1	33.8104	35.018
2	49.6311	59.1606
3	48.0598	39.3905
4	43.3176	40.7536
5		50.5035
Fig 5G
Time (h)	AppNL-G-F				AppNL-G-FCst7-/-
0	0	0	144.662	172.188	0	0.093619	148.042	188.063
0.25	1.05496	1.77736	2289.18	1232.49	8.57174	0.018713	2377.12	1784.86
0.5	1078.44	1142.63	5685.58	3469.67	812.886	1721.63	5922	5393.93
0.75	3430.93	3337.69	8643.88	5706.34	3009.81	4585.12	9418.13	9531.48
1	6028.3	6024.57	11141.7	8043.65	5783.5	8437.08	12495.6	13128
1.25	9061.12	9340.66	13395.9	9841.86	9020.85	12777.3	15082	15965
1.5	12070.6	12732.6	15377.1	11561.7	12490.8	17270.3	17075.7	18478.2
1.75	15052.2	15927.6	17144.1	13116.4	15926.9	21543.2	18733.8	20778.2
2	17684.2	19033.2	18849.2	14381.9	18980.8	25823	20099.8	22823.2
2.25	19828	21795	20376.5	15623.8	21946.4	29513.4	21329.9	24440.6
