# Supplementary material for: Cystatin F (Cst7) drives sex-dependent changes in microglia in an amyloid-driven model of Alzheimer’s disease
Source: eLife. 2023 Dec 12;12:e85279. doi: 10.7554/eLife.85279 (PMC10715728; doi:10.7554/eLife.85279)
Supplement: Figure 6—source data 1. — (A) % Aβ coverage measured by 6E10 3,3'-diaminobenzidine (DAB) staining in cortex, hippocampus, subiculum, cerebellum, and whole brain of male and female AppNL-G-F brains. (B–F) % Aβ coverage in the cortex (B), hippocampus (C), subiculum (D), cerebellum (E), and whole brain (F) of male and female AppNL-G-FCst7+/+ and AppNL-G-FCst7-/- mice. Points are measured by thresholding of whole region area in sagittal section. (H) Quantification of MeX04+ plaque count in the subicula of female AppNL-G-FCst7+/+ and AppNL-G-FCst7-/-. (J) Quantification of % coverage of synaptophysin in the cortex of male and female wild-type, AppNL-G-FCst7+/+, and AppNL-G-FCst7-/- brains. [file elife-85279-fig6-data1.xlsx]

## Sheet: Sheet1
Fig 6A
	Cortex												Hippocampus												Cerebellum												Whole Brain												Subiculum
Male	13.831	18.5193	8.4675	6.4916	9.3984	17.0199	8.07196	16.1748	12.8349	12.573	12.1087	14.6569	6.25497	7.19408	4.4726	3.92535	4.44759	6.5973	4.6452	5.6573	6.3236	5.6885	6.6907	4.1037	3.20725	4.11481	1.76571	1.06753	1.63596	3.59027	1.5949	1.7977		3.1299	2.712	1.838	7.0401	11.8822	4.6772	4.2766	4.9429	9.042	4.65585	6.5159	6.35808	6.48588	5.13384	6.37045	17.6851
Female	5.7347	19.1708	15.0727	14.8306	8.9833	11.5635	11.2111	14.0531	13.9146	15.4918	12.0502	12.8159	5.80463	6.66704	7.61195	4.88087	4.54879	4.32688	4.4868	5.2296	4.671		4.3037	8.8236	4.28786	5.48559	2.45735	5.89461	2.61704	2.77338	4.6467	2.9942	2.9904	5.5388	2.1658	2.776	4.5333	8.1795	7.8648	6.7995	5.2312	5.2278	5.87994	6.34149	6.25639	7.10871	6.69258	6.63087	15.6774
Fig 6B
	AppNL-G-F												AppNL-G-FCst7-/-
Male	13.831	8.4675	6.4916	9.3984	17.0199	18.5193	10.5047	12.7154	11.1347	10.9075	14.0322	7.00269	10.9357	6.9465	12.0261	10.6972	15.5625	8.9857	8.49184	13.2484	13.401	14.3255	12.197
Female	5.7347	12.3708	8.9833	11.5635	16.0727	14.8306	13.6999	12.1916	12.0714	9.72602	10.4539		14.208	15.9833	19.1973	14.1858	30.2393	13.7292	15.5665	12.85	15.2856	14.2204	13.1956
Fig 6C
	AppNL-G-F												AppNL-G-FCst7-/-
Male	8.7267	6.24	5.4765	6.2051	9.2043	10.0369	6.83586	8.13851	8.79323	7.84626	9.84601	5.9323	6.3855	6.0186	8.1096	7.0181	9.197	5.5892		7.99915	8.6212	7.69012	8.27728	5.58132
Female	8.0984	9.3016	6.3463	6.0367	10.6199	6.8096		6.95064	6.87382		6.09226	11.1437	7.1081	7.3184	5.3506	6.9363	15.9956	6.45089	9.25957	8.49641	8.36205	8.63989	5.5307
Fig 6D
	AppNL-G-F												AppNL-G-FCst7-/-
Male	17.6851	10.1315	8.1625		20.1802	20.7211	14.4417	18.6616	17.2475	14.0264	22.3922	13.2733	11.2054	6.9822	11.6305	14.0967	20.2626	12.4715		19.6909	18.7194	17.6635	18.7118	14.0456
Female	15.6774	18.2044	12.2915	12.3528	16.9257	12.6955		17.035	16.7479			18.1223	21.7459	28.4755	22.6075	19.4826	28.1658	14.5702	23.1341	16.669	19.5211	18.9748	20.9623
Fig 6E
	AppNL-G-F												AppNL-G-FCst7-/-
Male	2.2073	1.2152	0.7347	1.1259	2.4709	2.8319	1.51299	1.70538	2.00429	2.54265	2.28414	1.48577	1.0681	1.0455	1.94	2.8585	3.8386	1.8326		1.30562	7.36906	2.0227	3.21486	1.25297
Female	2.951	3.7753	1.8011	1.9087	1.6912	4.0568		2.32076	2.19089	3.66433	1.91294	2.56836	2.1645	1.9931	3.3119	1.9204	4.2383	2.55821	1.96331	4.47712	5.43943	2.4697	4.31633
Fig 6F
	AppNL-G-F												AppNL-G-FCst7-/-
Male	7.0401	4.6772	4.2766	4.9429	9.042	11.8822	5.85576	7.26627	7.25216	7.39792	7.43217	5.31056	4.6043	4.2886	7.3835	5.8208	8.4228	4.6006		5.93321	9.97593	6.58425	10.0282	6.92294
Female	4.5333	6.9125	5.2312	5.2278	7.8648	6.7995		8.10834	7.23323	7.13616	6.70678	7.6337	7.1262	7.9807	5.9026	6.9924	13.461	7.94175	8.92804	8.05981	9.08051	8.91668	8.42001
Fig 6H
	AppNL-G-F												AppNL-G-FCst7-/-
Male	7	5	6	3	4	4	9		6	9	9	4	11		7	6	5	5	4	9	3	5	7	4
Female	1	2	8	4	3	2	6	4	3		5	6	7	5	6	9	8	6		5	3	4	8	9
Fig 6J
	Wild Type												AppNL-G-F												AppNL-G-FCst7-/-
Male	25.0338	28.0375	26.9763	23.186	25.921								24.5703	24.3412	23.6417	25.43	21.443	24.8315	22.5852	23.8765	22.0897	27.3597	23.4685	24.717	25.8925	22.8845	23.0727	26.4405	23.0143	23.1415	23.3487	24.703	24.5532	24.482	22.4123	23.6932
Female	23.7288	24.3203	26.1545	27.1015	26.3012	25.208	27.074	25.125					22.6148	25.3833	24.1818	25.567	24.0145	21.7355	22.68	21.0998	25.0445	26.075	24.2628	25.666	20.079	25.246	22.7335	18.0643	25.776	18.7402	20.5365	20.5867	19.6782	26.103	22.5403	22.8573
[truncated: 10 more columns]
